# Supplementary material for: Phospholipid and glycerolipid metabolism as potential diagnostic biomarkers for acute pancreatitis
Source: Lipids Health Dis. 2024 Jul 23;23:223. doi: 10.1186/s12944-024-02217-7 (PMC11265382; doi:10.1186/s12944-024-02217-7)
Supplement: Supplementary file 1 — Supplementary Material 1. [file 12944_2024_2217_MOESM1_ESM.xlsx]

## Sheet: Contents
The contents of the tables
Table S1. The ion mode of lipid metabolites
Table S2. Statistics of clinical characteristics and laboratory indexes of the test set
Table S3. Statistics of clinical characteristics and laboratory indexes of the validation set
Table S4. Differential lipid metabolites in the comparison between ABP and HC group
Table S5. Differential lipid metabolites in the comparison of HLAP and HC group
Table S6. Differential lipid metabolites in the comparison of HLAP group and ABP group
Table S7. The diagnostic significance of lipid metabolites among the ABP, HLAP, and HC groups
Table S8. Different clusters of lipid metabolites in ABP group

## Sheet: Table S1
Table S1. The ion mode of lipid metabolites
Metabolite	Ion mode
PC(18:1/20:1)	negative
PC(18:2/18:2)	negative
PC(18:2/20:3)	negative
PC(18:2/22:6)	negative
PE(14:0/20:4)	negative
PE(16:0/16:1)	negative
PE(16:0/18:1)	negative
PE(18:0/16:0)	negative
PE(18:0/16:1)	negative
PE(18:0/22:6)	negative
PE(18:2/16:1)	negative
PE(O-16:0/16:0)	negative
PE(O-16:0/18:3)	negative
PE(O-16:0/20:3)	negative
PE(O-16:0/20:4)	negative
PE(O-16:0/20:5)	negative
PE(O-18:0/20:3)	negative
PE(O-18:0/20:4)	negative
PE(P-16:0/18:2)	negative
PE(P-16:0/20:2)	negative
PE(P-16:0/20:3)	negative
PE(P-16:0/20:4)	negative
PE(P-16:0/20:5)	negative
PE(P-18:0/16:0)	negative
PE(P-18:0/18:2)	negative
PE(P-18:0/18:3)	negative
PE(P-18:0/20:2)	negative
PE(P-18:0/20:4)	negative
PE(P-18:0/20:5)	negative
PE(P-18:1/18:1)	negative
PE(P-18:1/18:3)	negative
PE(P-18:1/20:3)	negative
PE(P-18:1/20:4)	negative
PE(P-18:1/20:5)	negative
PE(P-18:2/18:2)	negative
PE(P-18:2/20:4)	negative
PE(P-18:2/22:6)	negative
PG(16:0/18:1)	negative
PG(16:0/18:2)	negative
PG(16:0/20:4)	negative
PG(18:0/18:3)	negative
PG(18:0/20:5)	negative
PG(18:2/20:4)	negative
PA(18:0/18:1)	negative
PA(18:0/18:2)	negative
PA(18:0/20:4)	negative
PA(18:0/20:5)	negative
PA(18:0/22:4)	negative
PA(18:0/22:5)	negative
PA(18:0/22:6)	negative
PA(18:1/18:1)	negative
PA(18:1/18:2)	negative
PA(20:0/20:3)	negative
PA(20:0/20:4)	negative
PA(20:0/20:5)	negative
PA(20:0/22:4)	negative
PA(20:0/22:5)	negative
PA(20:0/22:6)	negative
PA(20:1/20:4)	negative
PA(20:1/20:5)	negative
PA(20:1/22:4)	negative
PA(20:1/22:5)	negative
PA(20:2/20:4)	negative
PI(16:0/18:2)	negative
PI(16:0/18:3)	negative
PI(16:0/20:4)	negative
PI(18:0/18:0)	negative
PI(18:0/18:1)	negative
PI(18:0/18:2)	negative
PI(18:0/20:0)	negative
PI(18:0/20:3)	negative
PI(18:0/20:4)	negative
PI(18:1/16:1)	negative
PI(18:1/18:1)	negative
PI(18:1/18:2)	negative
PI(18:1/20:4)	negative
PI(18:2/16:1)	negative
TAG(44:0/FA16:0)	positive
TAG(46:0/FA16:0)	positive
TAG(46:0/FA18:0)	positive
TAG(46:1/FA16:0)	positive
TAG(46:1/FA18:1)	positive
TAG(46:2/FA16:1)	positive
TAG(47:0/FA16:0)	positive
TAG(47:0/FA17:0)	positive
TAG(48:0/FA18:0)	positive
TAG(48:2/FA18:1)	positive
TAG(48:3/FA18:1)	positive
TAG(48:3/FA18:2)	positive
TAG(48:4/FA18:2)	positive
TAG(48:4/FA18:3)	positive
TAG(49:1/FA14:0)	positive
TAG(49:3/FA18:2)	positive
TAG(49:3/FA18:3)	positive
TAG(50:4/FA14:0)	positive
TAG(50:4/FA18:1)	positive
TAG(50:4/FA18:3)	positive
TAG(51:2/FA16:1)	positive
TAG(54:4/FA20:4)	positive
TAG(55:4/FA18:2)	positive
TAG(56:6/FA18:0)	positive
TAG(58:7/FA18:1)	positive
DAG(16:0/16:1)	positive
DAG(18:0/18:3)	positive
DAG(16:1/20:2)	positive
DAG(18:1/20:5)	positive

## Sheet: Table S2
Table S2. Statistics of clinical characteristics and laboratory indexes of the test set
	HC group	ABP group	HLAP group	P value
Patients (n)	26	41	9	-
Sex (male, %)	13 (50%)	21 (51.2%)	8 (8.8%)	0.117a
Age (years)
median, IQR	41.0 (29.3-51.0)	48.0 (40.0-57.0)	40.0 (35.0-43.0)	0.098b
BMI (kg/m2)
median, IQR	20.6 (18.0-24.2)	23.1 (19.7-24.7)	27.3 (26.7-27.8)	< 0.001b
WBC (x10^9/L)
median, IQR	6.4 (5.2-7.5)	14.4 (11.3-16.4)	17.6 (13.4-22.0)	< 0.001b
AMS (U/L)
median, IQR	-	1048.0 (631.6-1715.0)	496.5 (297.0-712.4)	<0.05c
HC, Health controls; ABP, Acute biliary pancreatitis; HLAP, Hyperlipidemic acute pancreatitis; Continuous variables are expressed Median with Interquartile Range (IQR). BMI, Body Mass Index; WBC, White Blood Cell count; AMS, serum amylase. a Analyzed by the Chi-square test; b Analyzed by the ANOVA test; c Analyzed by the t test.

## Sheet: Table S3
Table S3. Statistics of clinical characteristics and laboratory indexes of the validation set
	HC group	ABP group	HLAP group	P value
Patients (n)	32	48	18	-
Sex (male, %)	17 (53.1%)	25 (52.1%)	11 (61.1%)	0.8a
Age (years)
median, IQR	41.5 (30.25-51.0)	46.0 (38.25-57.0)	41.5 (37.0-45.3)	0.138b
BMI (kg/m2)
median, IQR	20.4 (18.0-23.7)	23.1 (19.7-24.9)	26.8 (26.4-27.7)	< 0.001b
WBC (x10^9/L)
median, IQR	6.4 (5.2-7.5)	13.9 (11.1-16.2)	17.9 (14.2-20.9)	< 0.001b
AMS (U/L)
median, IQR	-	1032.0 (541-1756.3)	449.8 (295.3-686.3)	0.005c
HC, Health controls; ABP, Acute biliary pancreatitis; HLAP, Hyperlipidemic acute pancreatitis; Continuous variables are expressed Median with Interquartile Range (IQR). BMI, Body Mass Index; WBC, White Blood Cell count; AMS, serum amylase. a Analyzed by the Chi-square test; b Analyzed by the ANOVA test; c Analyzed by the t test.

## Sheet: Table S4
Table S4. Differential metabolites in the comparison between ABP and HC group
Metabolites	ESI+/-	ABP vs HC			Category
		FC	VIP	FDR
PC (18:2/22:6)	-	0.782432	1.44583	0.034	Phospholipid
PI (18:0/20:3)	-	1.43312	1.3588	0.004	Phospholipid
PI (18:0/20:4)	-	1.4182	1.19088	0.001	Phospholipid
PI (18:2/16:1)	-	1.35659	1.14363	<0.001	Phospholipid
PI (18:0/18:2)	-	1.57044	1.09011	<0.001	Phospholipid
PI (18:1/18:1)	-	0.611522	1.24017	<0.001	Phospholipid
PI (18:1/18:2)	-	0.747109	1.12305	0.0283392	Phospholipid
PG (16:0/18:1)	-	2.05477	1.603	<0.001	Phospholipid
PA (18:0/18:2)	-	0.498817	1.49463	<0.001	Phospholipid
PA (20:1/20:4)	-	0.596672	1.28194	<0.001	Phospholipid
PA (20:2/20:4)	-	0.569688	1.2262	<0.001	Phospholipid
PA (20:0/20:3)	-	0.645173	1.18286	<0.001	Phospholipid
PE (18:0/22:6)	-	3.09679	1.79819	<0.001	Phospholipid
PE (18:0/16:0)	-	2.95168	1.67451	<0.001	Phospholipid
PE (16:0/18:1)	-	3.52814	1.61377	<0.001	Phospholipid
PE (16:0/16:1)	-	4.42829	1.58286	<0.001	Phospholipid
PE (18:2/16:1)	-	0.450946	1.06236	<0.001	Phospholipid
PE (P-16:0/20:4)	-	0.682937	1.00084	<0.001	Phospholipid
PE (P-18:2/18:2)	-	0.498978	1.64739	<0.001	Phospholipid
PE (P-18:0/18:2)	-	0.546984	1.5401	<0.001	Phospholipid
PE (P-16:0/18:2)	-	0.502014	1.5358	<0.001	Phospholipid
PE (P-18:1/18:1)	-	0.808293	1.40113	0.0246	Phospholipid
PE (P-18:1/20:3)	-	0.620694	1.34566	<0.001	Phospholipid
PE (P-16:0/20:3)	-	0.678912	1.26989	<0.001	Phospholipid
PE (P-18:1/20:4)	-	0.594559	1.26578	<0.001	Phospholipid
PE (P-18:2/20:4)	-	0.548063	1.23395	<0.001	Phospholipid
PE (P-18:0/18:3)	-	0.708273	1.21729	0.0068	Phospholipid
PE (P-18:0/16:0)	-	0.6632	1.14356	<0.001	Phospholipid
PE (O-16:0/20:4)	-	0.308997	1.11789	<0.001	Phospholipid
PE (O-16:0/20:3)	-	0.46105	1.08539	<0.001	Phospholipid
DAG (16:0/16:1)	+	2.78024	1.80131	0.00114044	Glycerolipid
DAG (18:0/18:3)	+	1.60978	1.46962	0.0303314	Glycerolipid
DAG (18:1/20:5)	+	2.36318	1.04416	0.0210827	Glycerolipid
TAG (54:4/FA20:4)	+	2.04588	1.19851	<0.001	Glycerolipid
ESI, Electrospray ionization; FC, Fold change (ABP/HC) ; VIP, Variable importance in the projection; FDR, False discovery rate

## Sheet: Table S5
Table S5. Differential lipid metabolites in the comparison of HLAP and HC group
Metabolite	ESI+/-	HLAP vs HC			Category
		FC	VIP	FDR
PC (18:2/18:2)	-	0.368119	1.5273	<0.001	Phospholipid
PC (18:2/20:3)	-	0.548156	1.26571	0.00112	Phospholipid
PC (18:2/22:6)	-	0.442051	1.44583	<0.001	Phospholipid
PI (18:0/18:2)	-	1.6185	1.09011	0.0013532	Phospholipid
PI (18:0/20:3)	-	1.70877	1.3588	<0.001	Phospholipid
PI (18:0/20:4)	-	1.52588	1.19088	<0.001	Phospholipid
PI (18:1/18:1)	-	0.560463	1.24017	0.00229841	Phospholipid
PI (18:1/18:2)	-	0.605184	1.12305	0.0099067	Phospholipid
PI (18:2/16:1)	-	0.72451	1.14363	0.00756723	Phospholipid
PA (18:0/18:2)	-	0.423215	1.49463	<0.001	Phospholipid
PA (20:0/20:3)	-	0.585257	1.18286	0.000960099	Phospholipid
PA (20:1/20:4)	-	0.527609	1.28194	<0.001	Phospholipid
PA (20:1/22:5)	-	0.700786	1.11755	0.00177073	Phospholipid
PA (20:2/20:4)	-	0.483977	1.2262	0.0007353	Phospholipid
PG (16:0/18:1)		3.21956	1.603	<0.001	Phospholipid
PE (16:0/16:1)	-	5.06603	1.58286	<0.001	Phospholipid
PE (16:0/18:1)	-	3.54363	1.61377	<0.001	Phospholipid
PE (18:0/16:0)	-	3.03352	1.67451	<0.001	Phospholipid
PE (18:0/22:6)	-	3.66042	1.79819	<0.001	Phospholipid
PE (18:2/16:1)	-	0.383243	1.06236	0.00694	Phospholipid
PE (O-16:0/20:3)	-	0.370091	1.08539	0.00494	Phospholipid
PE (O-16:0/20:4)	-	0.330642	1.11789	0.00106	Phospholipid
PE (P-16:0/18:2)	-	0.413822	1.5358	<0.001	Phospholipid
PE (P-16:0/20:2)	-	0.548435	1.28531	0.00122	Phospholipid
PE (P-16:0/20:3)	-	0.52955	1.26989	<0.001	Phospholipid
PE (P-16:0/20:4)	-	0.640536	1.00084	0.00307	Phospholipid
PE (P-18:0/16:0)	-	0.582692	1.14356	0.00551	Phospholipid
PE (P-18:0/18:2)	-	0.396475	1.5401	<0.001	Phospholipid
PE (P-18:0/18:3)	-	0.460074	1.21729	0.00157	Phospholipid
PE (P-18:0/20:2)	-	0.580509	1.02703	0.0145	Phospholipid
PE (P-18:1/18:1)	-	0.554515	1.40113	<0.001	Phospholipid
PE (P-18:1/18:3)	-	0.54121	1.24493	0.0365	Phospholipid
PE (P-18:1/20:3)	-	0.514074	1.34566	<0.001	Phospholipid
PE (P-18:1/20:4)	-	0.533372	1.26578	<0.001	Phospholipid
PE (P-18:2/18:2)	-	0.375105	1.64739	<0.001	Phospholipid
PE (P-18:2/20:4)	-	0.492608	1.23395	0.000748	Phospholipid
PE (P-18:2/22:6)	-	0.659629	1.10463	0.00653664	Phospholipid
DAG (16:0/16:1)	+	4.5376	1.80131	<0.001	Glycerolipid
DAG (18:0/18:3)	+	2.65433	1.46962	<0.001	Glycerolipid
DAG (18:1/20:5)	+	2.80161	1.04416	0.003183	Glycerolipid
TAG (46:1/FA16:0)	+	2.27851	1.18332	0.00500105	Glycerolipid
TAG (46:2/FA16:1)	+	2.87282	1.49188	<0.001	Glycerolipid
TAG (48:2/FA18:1)	+	1.91257	1.2433	0.00292786	Glycerolipid
TAG (54:4/FA20:4)	+	1.92387	1.19851	<0.001	Glycerolipid
ESI, Electrospray ionization; VIP, Variable importance in the projection; FC, Fold change (HLAP/HC); FDR, False discovery rate.

## Sheet: Table S6
Table S6. Differential lipid metabolites in the comparison of HLAP group and ABP group
Metabolite	ESI+/-	HLAP vs ABP
		FC	FDR	Category
PC (18:1/20:1)	-	3.5283	0.0298888	Phospholipid
PC (18:2/22:6)	-	2.36583	0.0189	Phospholipid
PI (16:0/18:3)	-	2.97994	0.00338865	Phospholipid
PI (18:0/18:0)	-	1.72859	0.0105	Phospholipid
PI (18:0/20:0)	-	1.64332	0.0412	Phospholipid
PI (18:2/16:1)	-	2.09315	<0.001	Phospholipid
PA (18:0/22:5)	-	2.08637	0.0428	Phospholipid
PA (20:0/22:4)	-	1.51517	0.0146219	Phospholipid
PA (20:1/22:5)	-	1.72636	0.00244	Phospholipid
PG (16:0/18:1)	-	1.81563	0.0101	Phospholipid
PG (16:0/20:4)	-	2.06	0.0171	Phospholipid
PE (P-16:0/20:2)	-	2.06987	0.00217	Phospholipid
PE (P-18:0/20:2)	-	1.75477	0.0255	Phospholipid
PE (P-18:1/18:1)	-	1.76854	0.035	Phospholipid
DAG (18:0/18:3)	+	2.14386	0.0413	Glycerolipid
TAG (46:1/FA18:1)	+	1.52233	0.014353	Glycerolipid
TAG (48:2/FA18:1)	+	2.01161	0.0460905	Glycerolipid
TAG (48:4/FA18:3)	+	2.07469	0.0147729	Glycerolipid
TAG (49:1/FA14:0)	+	1.95333	0.00565477	Glycerolipid
TAG (50:4/FA18:3)	+	3.13457	0.0392638	Glycerolipid
TAG (48:3/FA18:2)	+	2.36676	0.0197	Glycerolipid
ESI, Electrospray ionization; FC, Fold change (HLAP/ABP); FDR, False discovery rate.

## Sheet: Table S7
Table S7. The diagnostic significance of lipid metabolites among the ABP, HLAP, and HC groups.
Metabolite	ABP vs HC				HLAP vs HC
	AUC		FC (ABP/HC)		AUC		FC (HLAP/HC)
	Test set	Validation set	Test set	Validation set	Test set	Validation set	Test set	Validation set
PE(O-16:0/20:4)	0.932	0.951	0.308997	0.326947	-	-	-	-
PE(16:0/16:1)	0.914	0.851	4.42829	2.77589	-	-	-	-
PE(16:0/18:1)	0.91	0.869	3.52814	2.76032	-	-	-	-
PE(18:0/22:6)	0.899	0.884	3.09679	2.88108	-	-	-	-
PE(18:0/16:0)	0.886	0.84	2.95168	2.18972	-	-	-	-
PG(16:0/18:1)	-	-	-	-	0.974	0.804	3.21956	1.87355
DAG(16:0/16:1)	-	-	-	-	0.966	0.825	4.5376	1.99569
PE(18:0/22:6)	-	-	-	-	0.962	0.898	3.66042	2.89087
PE(16:0/16:1)	-	-	-	-	0.96	0.8	5.06603	2.21891
PE(P-18:2/18:2)	-	-	-	-	0.957	0.58	0.375105	0.859522
AUC, Area under lipid curve; FC, Fold change.

## Sheet: Table S8
Table S8. Different clusters of lipids in ABP group
Metabolite	Cluster location
PC(18:1/20:1)	cluster 4
PC(18:2/18:2)	cluster 4
PC(18:2/20:3)	cluster 1
PC(18:2/22:6)	cluster 3
PE(16:0/16:1)	cluster 1
PE(16:0/18:1)	cluster 1
PE(18:0/16:0)	cluster 1
PE(18:0/16:1)	cluster 2
PE(18:0/22:6)	cluster 4
PE(18:2/16:1)	cluster 2
PE(O-16:0/20:4)	cluster 5
PE(O-16:0/20:5)	cluster 5
PE(O-18:0/20:3)	cluster 2
PE(O-18:0/20:4)	cluster 5
PE(P-16:0/18:2)	cluster 2
PE(P-16:0/20:2)	cluster 2
PE(P-16:0/20:3)	cluster 2
PE(P-16:0/20:4)	cluster 5
PE(P-16:0/20:5)	cluster 2
PE(P-18:0/16:0)	cluster 2
PE(P-18:0/18:2)	cluster 2
PE(P-18:0/18:3)	cluster 2
PE(P-18:0/20:2)	cluster 1
PE(P-18:0/20:4)	cluster 5
PE(P-18:0/20:5)	cluster 2
PE(P-18:1/18:1)	cluster 2
PE(P-18:1/20:3)	cluster 2
PE(P-18:1/20:4)	cluster 2
PE(P-18:1/20:5)	cluster 2
PE(P-18:2/18:2)	cluster 2
PE(P-18:2/20:4)	cluster 2
PE(P-18:2/22:6)	cluster 1
PG(16:0/18:1)	cluster 4
PG(16:0/18:2)	cluster 3
PG(16:0/20:4)	cluster 3
PG(18:2/20:4)	cluster 3
PA(18:0/18:1)	cluster 3
PA(18:0/18:2)	cluster 2
PA(18:0/20:4)	cluster 5
PA(18:0/22:4)	cluster 3
PA(18:0/22:5)	cluster 2
PA(18:0/22:6)	cluster 1
PA(20:0/20:3)	cluster 2
PA(20:0/20:4)	cluster 5
PA(20:0/20:5)	cluster 2
PA(20:0/22:4)	cluster 3
PA(20:0/22:5)	cluster 5
PA(20:0/22:6)	cluster 2
PA(20:1/20:4)	cluster 2
PA(20:1/22:4)	cluster 3
PA(20:1/22:5)	cluster 1
PA(20:2/20:4)	cluster 5
PI(16:0/18:2)	cluster 4
PI(16:0/18:3)	cluster 1
PI(16:0/20:4)	cluster 4
PI(18:0/18:0)	cluster 4
PI(18:0/18:1)	cluster 4
PI(18:0/18:2)	cluster 4
PI(18:0/20:0)	cluster 4
PI(18:0/20:3)	cluster 4
PI(18:0/20:4)	cluster 3
PI(18:1/18:1)	cluster 3
PI(18:1/18:2)	cluster 4
PI(18:1/20:4)	cluster 3
PI(18:2/16:1)	cluster 1
TAG(44:0/FA16:0)	cluster 4
TAG(46:0/FA16:0)	cluster 1
TAG(46:0/FA18:0)	cluster 1
TAG(46:1/FA16:0)	cluster 2
TAG(46:1/FA18:1)	cluster 2
TAG(46:2/FA16:1)	cluster 1
TAG(47:0/FA16:0)	cluster 4
TAG(47:0/FA17:0)	cluster 1
TAG(48:0/FA18:0)	cluster 1
TAG(48:2/FA18:1)	cluster 1
TAG(48:3/FA18:1)	cluster 1
TAG(48:3/FA18:2)	cluster 5
TAG(48:4/FA18:2)	cluster 3
TAG(48:4/FA18:3)	cluster 5
TAG(49:1/FA14:0)	cluster 1
TAG(49:3/FA18:2)	cluster 3
TAG(49:3/FA18:3)	cluster 3
TAG(50:4/FA14:0)	cluster 3
TAG(50:4/FA18:1)	cluster 4
TAG(50:4/FA18:3)	cluster 3
TAG(51:2/FA16:1)	cluster 1
TAG(54:4/FA20:4)	cluster 3
TAG(55:4/FA18:2)	cluster 2
TAG(56:6/FA18:0)	cluster 3
TAG(58:7/FA18:1)	cluster 3
DAG(16:0/16:1)	cluster 1
DAG(18:0/18:3)	cluster 1
DAG(16:1/20:2)	cluster 1
DAG(18:1/20:5)	cluster 2
